# Supplementary material for: Comparing agronomic and phenotypic plant characteristics between single and stacked events in soybean, maize, and cotton
Source: PLoS One. 2020 Apr 27;15(4):e0231733. doi: 10.1371/journal.pone.0231733 (PMC7185713; doi:10.1371/journal.pone.0231733)
Supplement: S1 Data — (XLSX) [file pone.0231733.s001.xlsx]

## Sheet: _xltb_storage_
XL Toolbox Settings
	export_preset	<?xml version="1.0" encoding="utf-16"?>_x000D_ <Preset xmlns:xsi="http://www.w3.org/2001/XMLSchema-instance" xmlns:xsd="http://www.w3.org/2001/XMLSchema">_x000D_ <Name>Tiff, 600 dpi, RGB, Transparent canvas</Name>_x000D_ <Dpi>600</Dpi>_x000D_ <FileType>Tiff</FileType>_x000D_ <ColorSpace>Rgb</ColorSpace>_x000D_ <Transparency>TransparentCanvas</Transparency>_x000D_ <UseColorProfile>false</UseColorP…
	export_path	C:\Users\mamin\Desktop\Core Us\BAYER\Devolutiva\Fig melhor resolução\Algodão\CottonStack3_Agropheno_600dpi figure.tif

## Sheet: Data set 1
Data of MON 15985, MON 88913, MON 15985 × MON 88913 (Cotton stack 1): agronomic data
AGROPHENO - Fig.3 A		MON 15985	MON 88913	MON 15985 × MON 88913	Control	Reference range
		Averages				Min	Max
	Initial stand (plants/2 rows)	100.13	97.75	99.75	105.5	80.5	129.75
	50% flower (days)	63.13	63.13	63.38	63.38	55.75	72.75
	Plant height (m)	1.18	1.23	1.17	1.24	1.17	1.42
	Physiologic maturity (days)	162.5	163.75	164.25	165.62	163	170
	Final Stand (plants/m)	6.84	5.9	6.18	6.84	6.31	9.19
	Yield (kg/plot)	1.96	1.94	1.95	1.85	1.56	2.58

## Sheet: Data set 2
Data of MON 15985, MON 88913, MON 15985 × MON 88913 (Cotton stack 1): volunteer data																																				Data of MON 15985, MON 88913, MON 15985 × MON 88913 (Cotton stack 1): agronomic data				Data of MON 15985, MON 88913, MON 15985 × MON 88913 (Cotton stack 1): agronomic data				Data of MON 15985, MON 88913, MON 15985 × MON 88913 (Cotton stack 1): agronomic data				Data of MON 15985, MON 88913, MON 15985 × MON 88913 (Cotton stack 1): agronomic data
VOLUNTEER - Fig.3 B
		Volunteer (% of emergence)
	Min. Reference	10.9295
	Control	20.0641
	MON 15985	26.4103
	MON 88913	22.4679
	MON 15985 × MON 88913	24.4231
	Max. Reference	39.1026

## Sheet: Data set 3
Data of MON 88913 × MON 88701 (Cotton stack 2) and COT102 × MON 15985 × MON 88913 × MON 88701 (Cotton stack 4): agronomic data
AGROPHENO - Fig.3 C		COT102 × MON 15985 × MON 88913 × MON 88701	MON 88913 × MON 88701	Control	Reference range
		Averages			Min	Max
	Initial stand (plants/2 rows)	179.8	181.4	184.7	156	189.5
	50% flower (days)	67	67.3	67.7	59.3	85.3
	Plant height (cm)	101.4	106.2	109.9	92.3	125.8
	Physiologic maturity (days)	136.8	138.4	137.2	127.5	155
	Final Stand (plants/2 rows)	112.5	112.2	112.3	105.5	120.8
	Yield (kg/plot)	5.9	5.2	5.9	4.1	7.9

## Sheet: Data set 4
Data of MON 88913 × MON 88701 (Cotton stack 2) and COT102 × MON 15985 × MON 88913 × MON 88701 (Cotton stack 4): volunteer data
VOLUNTEER - Fig. 3 D
		Volunteer (% of emergence)
	Min. Reference	52.5
	Control	78.75
	MON 88913 × MON 88701	75.5
	COT102 × MON 15985 × MON 88913 × MON 88701	73.5
	Max. Reference	96.25

## Sheet: Data set 5
Data of MON 15985, MON 88913 and COT102 × MON 15985 × MON 88913 (Cotton stack 3): agronomic data
AGROPHENO Fig.3 E						Reference range
		COT102 × MON 15985 × MON 88913	MON 15985	MON 88913	Control	Min. Ref.	Max. Ref.
	Initial stand (plants/2 rows)	112.9	110.65	107.85	105.35	72.75	113
	Final stand (plants/2rows)	80.75	80.5	77.75	74.8	55.75	86.75
	50% flower (days)	75.44	76.19	76.06	75.81	65	80
	Plant height (m)	1.12	1.08	1.13	1.16	0.82	1.47
	Physiologic maturity (days)	173	172.6	176.2	176.5	145.5	205
	Yield (kg/plot)	1.74	1.74	2.1	1.88	0.63	4.07

## Sheet: Data set 6
Data of MON 15985, MON 88913 and COT102 × MON 15985 × MON 88913 (Cotton stack 3): volunteer data
VOLUNTEER - Fig. 3 F	Volunteer (% of emergence)
Min. Ref.	3.75
Control	14.25
MON 15985	14
MON 88913	18.25
COT102 × MON 15985 × MON 88913	16.5
Max. Ref.	46.25
