# Supplementary material for: Comparing agronomic and phenotypic plant characteristics between single and stacked events in soybean, maize, and cotton
Source: PLoS One. 2020 Apr 27;15(4):e0231733. doi: 10.1371/journal.pone.0231733 (PMC7185713; doi:10.1371/journal.pone.0231733)
Supplement: S2 Data — (XLSX) [file pone.0231733.s002.xlsx]

## Sheet: Data set 1
Data of MON 89034 × MON 88017 and MON 88017: agronomic data
Agropheno - Fig.2 A		MON 88017	MON 89034 × MON 88017	Control	Reference range
		Averages			Min	Max
	Initial stand (plants/2 rows)	57.5	60.44	61.38	57.25	64.75
	Final stand (plants/2 rows)	51.56	54.37	54.06	49	56.25
	50% polen shed (days)	57.75	58.25	58.44	50.5	68
	Stay green (scale 1-9)	5	4.94	4.87	2	9
	Ear height (m)	1.3	1.32	1.31	1	1.72
	Plant height (m)	2.34	2.27	2.32	1.89	2.72
	Yield (kg/plot)	10.21	10.72	10.26	7.96	13.71
	1000 grain weight (kg)	0.379	0.376	0.367	0.324	0.408

## Sheet: Data set 2
Data of MON 89034 × MON 88017 and MON 88017: volunteer
Volunteer Fig. 2 B
	RO/NT sites
		Volunteer (% of emergend plants)
	Min. Ref.	95.1823
	Cont.	96.2891
	MON 88017	97.9167
	Maize stack 1	98.3724
	Max. Ref.	98.4375
	SR/CD sites
		Volunteer (% of emergend plants)
	Min. Ref.	87.6302
	Cont.	91.2109
	MON 88017	90.1042
	Maize Stack 1	90.2344
	Max. Ref.	96.0938

## Sheet: Data set 3
Data of MON 87427 × MON 89034 × MIR162 × MON 87411 (Maize stack 2), MON 87427, MON 89034 and MON 87411: Agronomic data
AGROPHENO - Fig2 C
	MON 87427 × MON 89034 × MIR162 × MON 87411	MON 87427	MON 89034	MON 87411	Control	Reference range
	Averages					Min	Max
Initial stand (plants/2 rows)	108.6	106.3	105.2	105.6	102.3	90	108.5
50% polen shed (days)	55.3	54.9	55	55.3	54.1	46.3	59.5
Stay green (scale 1-9)	5.8	5.8	5.4	5.7	5.5	2	8.8
Ear height (cm)	126.6	120	124.2	119.3	116.9	59.7	158.4
Plant height (cm)	216.3	209.8	222.3	212	208.1	144.3	261.9
Final stand (plants/2 rows)	82.5	81.6	81.8	82	81.4	73.9	86
Yield (kg/plot)	11	9.7	10.9	10.3	10.3	5.1	14.1
1000 grain weight (kg)	0.307	0.339	0.343	0.346	0.343	0.22	0.414

## Sheet: Data set 4
Data of MON 87427 × MON 89034 × MIR162 × MON 87411 (Maize stack 2), MON 87427, MON 89034 and MON 87411: Volunteer
VOLUNTEER - Fig.2 D
	Volunteer (% of emerged plants)
Min. Reference	88.75
Control	95
MON 87427	96.75
MON 89034	94
MON 87411	94.5
MON 87427 × MON 89034 × MIR162 × MON 87411	93.25
Max. Reference	98.75
