# Supplementary material for: Comparing agronomic and phenotypic plant characteristics between single and stacked events in soybean, maize, and cotton
Source: PLoS One. 2020 Apr 27;15(4):e0231733. doi: 10.1371/journal.pone.0231733 (PMC7185713; doi:10.1371/journal.pone.0231733)
Supplement: S3 Data — (XLSX) [file pone.0231733.s003.xlsx]

## Sheet: Data set 1
MON 87701 × MON 89788 (Soybean stack 1), MON 87701 and MON 89788: agronomic data
AGROPHENO - Fig.1 A and B		MON 87701	MON 89788	MON 87701 × MON 89788	Control	Intervalo
		Averages				Min	Max
GM 5	Initial stand (plants/2 rows)	254.5	263.25	271.25	273	215.25	275
	Final stand (plants/2 rows)	237.75	238.12	245	255.5	210	264.25
	50% of flower (days)	58	56.5	56.5	56.87	50	74
	Lodging (scale 0-9)	2.25	5.25	1.5	2.37	0	7.25
	Plant height (m)	0.98	1.24	0.92	0.93	0.9	1.47
	Yield (kg/plot)	4.1	3.56	3.61	4.11	3.4	4.58
	1000 grain weight (kg)	0.193	0.184	0.187	0.187	0.142	0.19
GM 8	Initial stand (plants/2 rows)	256.12	238.75	262	228.37	239.25	275.25
	Final stand (plants/2 rows)	237.12	226.87	244.5	214.5	229.75	239.25
	50% of flower (days)	48.5	48.75	47.75	48.12	43.25	56.25
	Lodging (scale 0-9)	2	2.87	2.12	2.25	0	5.5
	Plant height (m)	0.82	0.81	0.77	0.81	0.64	1.15
	Yield (kg)	3.17	3.93	3.49	3.33	3.15	4.3
	1000 grain weight (kg)	0.141	0.147	0.142	0.144	0.109	0.16

## Sheet: Data set 2
MON 87701 × MON 89788 (Soybean stack 1), MON 87701 and MON 89788: volunteer
VOLUNTEER - Fig.1 A and B
		Volunteers (% of emergend plants)
GM 5	Min. Reference	80.0347
	Control	90.1389
	MON 87701	87.6736
	MON 89788	87.4479
	Soybean stack 1	91.1806
	Max. Reference	95.6597
GM8	Min. Reference	12.0486
	Control	43.8194
	MON 87701	42.8646
	MON 89788	39.3229
	Soybean stack 1	40.0347
	Max. Reference	72.9167

## Sheet: Data set 3
MON 87708 × MON 89788 (Soybean stack 2), MON 87708 and MON 89788: agronomic data
AGROPHENO - Fig. 1						Reference range
		MON 87708	MON 89788	MON 87708 × MON 89788	Control	Min	Max
GM5	Initial stand (plants/2 rows)	226.25	198.5	198.88	217	181.25	216.13
	Final stand (plants/2 rows)	185.5	181	180.88	187.25	167.75	183.88
	50% of flower (days)	40.5	40.5	41	40.5	42	47
	Lodging (scale 0-9)	1	1.13	1.25	1.13	1	6.75
	Plant height (cm)	70.7	69.45	71.5	72.1	56.25	105.78
	Yield (kg/plot)	2.87	2.6	2.63	2.68	2.13	3.44
	1000 grain weight (kg)	0.15	0.15	0.15	0.16	0.14	0.21
GM8	Initial stand (plants/2 rows)	212.44	211.19	210.06	195.75	178.5	220.5
	Final stand (plants/2 rows)	172.38	170.69	168.5	171.13	156	202.5
	50% of flower (days)	48.88	50.38	48	50.88	35.75	62
	Lodging (scale 0-9)	3.06	2.44	2.63	3	1	5.5
	Plant height (cm)	71.29	72.63	72.64	80	46.75	94.1
	Yield (kg/plot)	1.73	1.7	1.73	1.67	1.03	3.59
	1000 grain weight (kg)	0.13	0.14	0.13	0.13	0.09	0.24
VOLUNTARIAS
		MON 87708	MON 89788	Combinada	Cont	Min	Max
	GM5	95.05	92.5	93.15	93.15	53.8	98.8
	GM8	91.6	94.075	90.05	93.15	53.8	98.8
NORMALIZAÇÃO
FORMULAS		MON 87708	MON 89788	Combinada	Cont	Min	Max
	GM5	1.0204	0.993022	1	1	0.577563	1.06065
	GM8	0.98336	1.00993	0.96672	1	0.577563	1.06065
NORMALIZAÇÃO
NUMEROS
	GM5	Min. Ref.	0.577563
		Cont.	1
		MON 87708	1.0204
		MON 89788	0.993022
		Soybean stack 2	1
		Max. Ref.	1.06065
	GM8	Min. Ref.	0.577563
		Cont.	1
		MON 87708	0.98336
		MON 89788	1.00993
		Soybean stack 2	0.96672
		Max. Ref.	1.06065

## Sheet: Data set 4
MON 87708 × MON 89788 (Soybean stack 2), MON 87708 and MON 89788: volunteer
VOLUNTEERS - Fig.1 C and D
GM5	Min. Reference	92.5
	Control	93.125
	MON 87708	95
	MON 89788	92.5
	MON 87708 × MON 89788	93.125
	Max. Reference	98.75
GM8	Min. Reference	72.5
	Control	93.125
	MON 87708	91.5625
	MON 89788	94.0625
	MON 87708 × MON 89788	90
	Max. Reference	98.75

## Sheet: Data set 5
MON 87751 × MON 87708 × MON 87701 × MON 89788 (Soybean stack 3), MON 87701, MON 87708, MON 87751: agronomic data
AGROPHENO Fig 1 E and F								Reference range
		MON 87701	MON 89788	MON 87708	MON 87751	MON 87751 × MON 87708 × MON 87701 × MON 89788	Control	Min	Max
GM5	Initial stand (plants/m)	12.3	10.6	11	12.1	8.7	10.3	9.2	13.3
	Final stand (plants/m)	8.4	8.5	7.8	8.8	7.7	8.8	7.8	11.1
	50% of flower (days)	37.3	37.4	38.3	37.3	38.8	38.1	34.8	45.8
	Lodging (scale 0-9)	1.3	1.6	1.6	1.3	1.5	1.4	1	3.4
	Plant height (cm)	77.6	82.4	84.7	87.1	82.9	87.7	57.7	101.3
	Yield (kg/plot)	2.8	2.8	2.6	2.9	2.8	2.7	2.1	3.2
	1000 grain weight (kg)	0.126	0.136	0.122	0.142	0.131	0.139	0.117	0.188
GM8	Initial stand (plants/m)	16.7	15.3	11.7	13.1	12	14.5	13.8	14.2
	Final stand (plants/m)	12.8	11.2	9.1	10.3	9.2	9.3	9.9	12.2
	50% of flower (days)	44	44	42.5	44.4	44	44.1	35	46.8
	Lodging (scale 0-9)	1	1	1.3	1	1.1	1.3	1	5.8
	Plant height (cm)	70.5	57.7	55.7	68	65.3	68.3	54.3	96.3
	Yield (kg/plot)	2.3	2.1	1.6	2	1.8	1.9	2	2.8
	1000 grain weight (kg)	0.142	0.144	0.139	0.145	0.133	0.145	0.092	0.142

## Sheet: Data set 6
MON 87751 × MON 87708 × MON 87701 × MON 89788 (Soybean stack 3), MON 87701, MON 87708, MON 87751: volunteer
VOLUNTEER - Fig 1. E and F
		Volunteer (% of emerged plants)
GM5	Min. Reference	61.25
	Control	86.6667
	MON 87701	71.6667
	MON 89788	69.5833
	MON 87708	70.4167
	MON 87751	72.5
	MON 87751 × MON 87708 × MON 87701 × MON 89788	73.75
	Max. Reference	91.875
		Volunteer (% of control)
GM8	Min. Reference	41.25
	Control	86.25
	MON 87701	85.4167
	MON 89788	80
	MON 87708	72.9167
	MON 87751	70.8333
	MON 87751 × MON 87708 × MON 87701 × MON 89788	89.1667
	Max. Reference	92.5
